# Supplementary material for: Comparison of detection methods and genome quality when quantifying nuclear mitochondrial insertions in vertebrate genomes
Source: Front Genet. 2022 Nov 22;13:984513. doi: 10.3389/fgene.2022.984513 (PMC9723244; doi:10.3389/fgene.2022.984513)
Supplement: Supplementary file 1 [file Table2.XLSX]

## Sheet: Table_2
Supplementary Table 2. The 13 mitochondrial protein coding gene names and accessions for each of the 63-species analyzed. Protein accessions were downloaded as both amino acid and nucleotide sequences from the same annotated mtDNA genome sequence as either “FASTA nucleotides” or “FASTA proteins”.
Species	NCBI_Taxonomic_ID	Mitochondrial_gene_name	Mitochondrial_protein_accession
Acomys cahirinus	10068	ND1	YP_007626810.1
		ND2	YP_007626811.1
		COX1	YP_007626812.1
		COX2	YP_007626813.1
		ATP8	YP_007626814.1
		ATP6	YP_007626815.1
		COX3	YP_007626816.1
		ND3	YP_007626817.1
		ND4L	YP_007626818.1
		ND4	YP_007626819.1
		ND5	YP_007626820.1
		ND6	YP_007626821.1
		CYTB	YP_007626822.1
Alligator mississippiensis	8496	ND1	NP_007562.1
		ND2	NP_007563.1
		COX1	NP_007564.1
		COX2	NP_007565.1
		ATP8	NP_007566.1
		ATP6	NP_007567.1
		COX3	NP_007568.1
		ND3	NP_007569.1
		ND4L	NP_007570.1
		ND4	NP_007571.1
		ND5	NP_007572.1
		ND6	NP_007573.1
		CYTB	NP_007574.1
Ambystoma mexicanum	8296	ND1	NP_990976.1
		ND2	NP_990977.1
		COX1	NP_990978.1
		COX2	NP_990979.1
		ATP8	NP_990980.1
		ATP6	NP_990981.1
		COX3	NP_990982.1
		ND3	NP_990983.1
		ND4L	NP_990984.1
		ND4	NP_990985.1
		ND5	NP_990986.1
		ND6	NP_990987.1
		CYTB	NP_990988.1
Anolis carolinensis	28377	ND1	ACD81883.2
		ND2	ACD81884.2
		COX1	ACD81885.2
		COX2	ACD81886.2
		ATP8	ACD81887.2
		ATP6	ACD81888.2
		COX3	ACD81889.2
		ND3	ACD81890.2
		ND4L	ACD81891.1
		ND4	ACD81892.2
		ND5	ACD81893.2
		ND6	ACD81894.2
		CYTB	ACD81895.2
Antechinus flavipes	38775	ND1	YP_010132258.1
		ND2	YP_010132259.1
		COX1	YP_010132260.1
		COX2	YP_010132261.1
		ATP8	YP_010132262.1
		ATP6	YP_010132263.1
		COX3	YP_010132264.1
		ND3	YP_010132265.1
		ND4L	YP_010132266.1
		ND4	YP_010132267.1
		ND5	YP_010132268.1
		ND6	YP_010132269.1
		CYTB	YP_010132270.1
Artibeus jamaicensis	9417	ND1	NP_008484.1
		ND2	NP_008485.1
		COX1	NP_008486.1
		COX2	NP_008487.1
		ATP8	NP_008488.1
		ATP6	NP_008489.1
		COX3	NP_008490.1
		ND3	NP_008491.1
		ND4L	NP_008492.1
		ND4	NP_008493.1
		ND5	NP_008494.1
		ND6	NP_008495.1
		CYTB	NP_008496.1
Arvicola amphibius	1047088	ND1	QHN51452.1
		ND2	QHN51453.1
		COX1	QHN51454.1
		COX2	QHN51455.1
		ATP8	QHN51456.1
		ATP6	QHN51457.1
		COX3	QHN51458.1
		ND3	QHN51459.1
		ND4L	QHN51460.1
		ND4	QHN51461.1
		ND5	QHN51462.1
		ND6	QHN51463.1
		CYTB	QHN51464.1
Castor canadensis	51338	ND1	YP_009348430.1
		ND2	YP_009348431.1
		COX1	YP_009348432.1
		COX2	YP_009348433.1
		ATP8	YP_009348434.1
		ATP6	YP_009348435.1
		COX3	YP_009348436.1
		ND3	YP_009348437.1
		ND4L	YP_009348438.1
		ND4	YP_009348439.1
		ND5	YP_009348440.1
		ND6	YP_009443007.1
		CYTB	YP_009348441.1
Cavia porcellus	10141	ND1	NP_008751.1
		ND2	NP_008752.1
		COX1	NP_008753.1
		COX2	NP_008754.1
		ATP8	NP_008755.1
		ATP6	NP_008756.1
		COX3	NP_008757.1
		ND3	NP_008758.1
		ND4L	NP_008759.1
		ND4	NP_008760.1
		ND5	NP_008761.1
		ND6	NP_008762.1
		CYTB	NP_008763.1
Chelonoidis abingdonii	106734	ND1	YP_009944883.1
		ND2	YP_009944884.1
		COX1	YP_009944885.1
		COX2	YP_009944886.1
		ATP8	YP_009944887.1
		ATP6	YP_009944888.1
		COX3	YP_009944889.1
		ND3	YP_009944890.1
		ND4L	YP_009944891.1
		ND4	YP_009944892.1
		ND5	YP_009944893.1
		ND6	YP_009944894.1
		CYTB	YP_009944895.1
Chinchilla lanigera	34839	ND1	YP_008080745.1
		ND2	YP_008080746.1
		COX1	YP_008080747.1
		COX2	YP_008080748.1
		ATP8	YP_008080749.1
		ATP6	YP_008080750.1
		COX3	YP_008080751.1
		ND3	YP_008080752.1
		ND4L	YP_008080753.1
		ND4	YP_008080754.1
		ND5	YP_008080755.1
		ND6	YP_008080756.1
		CYTB	YP_008080757.1
Cricetulus griseus	10029	ND1	YP_537119.1
		ND2	YP_537120.1
		COX1	YP_537121.1
		COX2	YP_537122.1
		ATP8	YP_537123.1
		ATP6	YP_537124.1
		COX3	YP_537125.1
		ND3	YP_537126.1
		ND4L	YP_537127.1
		ND4	YP_537128.1
		ND5	YP_537129.1
		ND6	YP_537130.1
		CYTB	YP_537131.1
Crocodylus porosus	8502	ND1	YP_637140.1
		ND2	YP_637141.1
		COX1	YP_637142.1
		COX2	YP_637143.1
		ATP8	YP_637144.1
		ATP6	YP_637145.1
		COX3	YP_637146.1
		ND3	YP_637147.1
		ND4L	YP_637148.1
		ND4	YP_637149.1
		ND5	YP_637150.1
		ND6	YP_637151.1
		CYTB	YP_637152.1
Ctenomys sociabilis	43321	ND1	YP_007625510.1
		ND2	YP_007625511.1
		COX1	YP_007625512.1
		COX2	YP_007625513.1
		ATP8	YP_007625514.1
		ATP6	YP_007625515.1
		COX3	YP_007625516.1
		ND3	YP_007625517.1
		ND4L	YP_007625518.1
		ND4	YP_007625519.1
		ND5	YP_007625520.1
		ND6	YP_007625521.1
		CYTB	YP_007625522.1
Cynomys gunnisoni	45479	COX1	AVQ04906.1
		COX2	AVQ04907.1
		ATP8	AVQ04908.1
		ATP6	AVQ04909.1
		COX3	AVQ04910.1
		ND3	AVQ04911.1
		ND4L	AVQ04912.1
		ND4	AVQ04913.1
		ND5	AVQ04914.1
		ND6	AVQ04915.1
		CYTB	AVQ04916.1
		ND1	AVQ04917.1
		ND2	AVQ04918.1
Danio rerio	7955	ND1	NP_059331.1
		ND2	NP_059332.1
		COX1	NP_059333.1
		COX2	NP_059334.1
		ATP8	NP_059335.1
		ATP6	NP_059336.1
		COX3	NP_059337.1
		ND3	NP_059338.1
		ND4L	NP_059339.1
		ND4	NP_059340.1
		ND5	NP_059341.1
		ND6	NP_059342.1
		CYTB	NP_059343.1
Dromiciops gliroides	33562	ND1	YP_003674.1
		ND2	YP_003675.1
		COX1	YP_003676.1
		COX2	YP_003677.1
		ATP8	YP_003678.1
		ATP6	YP_003679.1
		COX3	YP_003680.1
		ND3	YP_003681.1
		ND4L	YP_003682.1
		ND4	YP_003683.1
		ND5	YP_003684.1
		ND6	YP_003685.1
		CYTB	YP_003686.1
Fukomys damarensis	885580	ND1	YP_009163368.1
		ND2	YP_009163369.1
		COX1	YP_009163370.1
		COX2	YP_009163371.1
		ATP8	YP_009163372.1
		ATP6	YP_009163373.1
		COX3	YP_009163374.1
		ND3	YP_009163375.1
		ND4L	YP_009163376.1
		ND4	YP_009163377.1
		ND5	YP_009163378.1
		ND6	YP_009163379.1
		CYTB	YP_009163380.1
Gallus gallus	9031	ND1	YP_010037840.1
		ND2	YP_010037841.1
		COX1	YP_010037842.1
		COX2	YP_010037843.1
		ATP8	YP_010037844.1
		ATP6	YP_010037845.1
		COX3	YP_010037846.1
		ND3	YP_010037847.1
		ND4L	YP_010037848.1
		ND4	YP_010037849.1
		ND5	YP_010037850.1
		ND6	YP_010037852.1
		CYTB	YP_010037851.1
Glis glis	41261	ND1	NP_007510.1
		ND2	NP_007511.1
		COX1	NP_007512.1
		COX2	NP_007513.1
		ATP8	NP_007514.1
		ATP6	NP_007515.1
		COX3	NP_007516.1
		ND3	NP_007517.1
		ND4L	NP_007518.1
		ND4	NP_007519.1
		ND5	NP_007520.1
		ND6	NP_007521.1
		CYTB	NP_007522.1
Heterocephalus glaber	10181	ND1	YP_004222612.1
		ND2	YP_004222613.1
		COX1	YP_004222614.1
		COX2	YP_004222615.1
		ATP8	YP_004222616.1
		ATP6	YP_004222617.1
		COX3	YP_004222618.1
		ND3	YP_004222619.1
		ND4L	YP_004222620.1
		ND4	YP_004222621.1
		ND5	YP_004222622.1
		ND6	YP_004222623.1
		CYTB	YP_004222624.1
Homo sapiens	9606	ND1	YP_003024026.1
		ND2	YP_003024027.1
		COX1	YP_003024028.1
		COX2	YP_003024029.1
		ATP8	YP_003024030.1
		ATP6	YP_003024031.1
		COX3	YP_003024032.1
		ND3	YP_003024033.1
		ND4L	YP_003024034.1
		ND4	YP_003024035.1
		ND5	YP_003024036.1
		ND6	YP_003024037.1
		CYTB	YP_003024038.1
Ictidomys tridecemlineatus	43179	ND1	YP_009145186.1
		ND2	YP_009145187.1
		COX1	YP_009145188.1
		COX2	YP_009145189.1
		ATP8	YP_009145190.1
		ATP6	YP_009145191.1
		COX3	YP_009145192.1
		ND3	YP_009145193.1
		ND4L	YP_009145194.1
		ND4	YP_009145195.1
		ND5	YP_009145196.1
		ND6	YP_009145197.1
		CYTB	YP_009145198.1
Jaculus jaculus	51337	ND1	NP_955666.1
		ND2	NP_955667.1
		COX1	NP_955668.1
		COX2	NP_955669.1
		ATP8	NP_955670.1
		ATP6	NP_955671.1
		COX3	NP_955672.1
		ND3	NP_955673.1
		ND4L	NP_955674.1
		ND4	NP_955675.1
		ND5	NP_955676.1
		ND6	NP_955677.1
		CYTB	NP_955678.1
Lacerta agilis	80427	ND1	YP_008239327.1
		ND2	YP_008239328.1
		COX1	YP_008239329.1
		COX2	YP_008239330.1
		ATP8	YP_008239331.1
		ATP6	YP_008239332.1
		COX3	YP_008239333.1
		ND3	YP_008239334.1
		ND4L	YP_008239335.1
		ND4	YP_008239336.1
		ND5	YP_008239337.1
		ND6	YP_008239338.1
		CYTB	YP_008239339.1
Marmota himalayana	93163	ND1	YP_006576321.1
		ND2	YP_006576322.1
		COX1	YP_006576323.1
		COX2	YP_006576324.1
		ATP8	YP_006576325.1
		ATP6	YP_006576326.1
		COX3	YP_006576327.1
		ND3	YP_006576328.1
		ND4L	YP_006576329.1
		ND4	YP_006576330.1
		ND5	YP_006576331.1
		ND6	YP_006576332.1
		CYTB	YP_006576333.1
Mastomys coucha	35658	ND1	YP_009433484.1
		ND2	YP_009433485.1
		COX1	YP_009433486.1
		COX2	YP_009433487.1
		ATP8	YP_009433488.1
		ATP6	YP_009433489.1
		COX3	YP_009433490.1
		ND3	YP_009433491.1
		ND4L	YP_009433492.1
		ND4	YP_009433493.1
		ND5	YP_009433494.1
		ND6	YP_009433495.1
		CYTB	YP_009433496.1
Meriones unguiculatus	10047	ND1	YP_008994655.1
		ND2	YP_008994656.1
		COX1	YP_008994657.1
		COX2	YP_008994658.1
		ATP8	YP_008994659.1
		ATP6	YP_008994660.1
		COX3	YP_008994661.1
		ND3	YP_008994662.1
		ND4L	YP_008994663.1
		ND4	YP_008994664.1
		ND5	YP_008994665.1
		ND6	YP_008994666.1
		CYTB	YP_008994667.1
Mesocricetus auratus	10036	ND1	ACC86260.1
		ND2	ACC86261.1
		COX1	ACC86262.1
		COX2	ACC86263.1
		ATP8	ACC86264.1
		ATP6	ACC86265.1
		COX3	ACC86266.1
		ND3	ACC86267.1
		ND4L	ACC86268.1
		ND4	ACC86269.1
		ND5	ACC86270.1
		ND6	ACC86271.1
		CYTB	ACC86272.1
Microcebus murinus	30608	ND1	YP_009192249.1
		ND2	YP_009192250.1
		COX1	YP_009192251.1
		COX2	YP_009192252.1
		ATP8	YP_009192253.1
		ATP6	YP_009192254.1
		COX3	YP_009192255.1
		ND3	YP_009192256.1
		ND4L	YP_009192257.1
		ND4	YP_009192258.1
		ND5	YP_009192259.1
		ND6	YP_009192260.1
		CYTB	YP_009192261.1
Microtus agrestis	29092	ND1	YP_009568578.1
		ND2	YP_009568579.1
		COX1	YP_009568580.1
		COX2	YP_009568581.1
		ATP8	YP_009568582.1
		ATP6	YP_009568583.1
		COX3	YP_009568584.1
		ND3	YP_009568585.1
		ND4L	YP_009568586.1
		ND4	YP_009568587.1
		ND5	YP_009568588.1
		ND6	YP_009568589.1
		CYTB	YP_009568590.1
Microtus arvalis	47230	ND1	AXA13161.1
		ND2	AXA13162.1
		COX1	AXA13163.1
		COX2	AXA13164.1
		ATP8	AXA13165.1
		ATP6	AXA13166.1
		COX3	AXA13167.1
		ND3	AXA13168.1
		ND4L	AXA13169.1
		ND4	AXA13170.1
		ND5	AXA13171.1
		ND6	AXA13172.1
		CYTB	AXA13173.1
Microtus ochrogaster	79684	ND1	YP_009166327.1
		ND2	YP_009166328.1
		COX1	YP_009166329.1
		COX2	YP_009166330.1
		ATP8	YP_009166331.1
		ATP6	YP_009166332.1
		COX3	YP_009166333.1
		ND3	YP_009166334.1
		ND4L	YP_009166335.1
		ND4	YP_009166336.1
		ND5	YP_009166337.1
		ND6	YP_009166338.1
		CYTB	YP_009166339.1
Muntiacus muntjak	9888	ND1	NP_783555.1
		ND2	NP_783556.1
		COX1	NP_783557.1
		COX2	NP_783558.1
		ATP8	NP_783559.1
		ATP6	NP_783560.1
		COX3	NP_783561.1
		ND3	NP_783562.1
		ND4L	NP_783563.1
		ND4	NP_783564.1
		ND5	NP_783565.1
		ND6	NP_783566.1
		CYTB	NP_783567.1
Mus musculus	10090	ND1	AAN85122.1
		ND2	AAN85123.1
		COXI	AAN85124.1
		COXII	AAN85125.1
		ATP8	AAN85126.1
		ATP6	AAN85127.1
		COXIII	AAN85128.1
		ND3	AAN85129.1
		ND4L	AAN85130.1
		ND4	AAN85131.1
		ND5	AAN85132.1
		ND6	AAN85133.1
		CYTB	AAN85134.1
Myocastor coypus	10157	ND1	YP_009427716.1
		ND2	YP_009427717.1
		COX1	YP_009427718.1
		COX2	YP_009427719.1
		ATP8	YP_009427720.1
		ATP6	YP_009427721.1
		COX3	YP_009427722.1
		ND3	YP_009427723.1
		ND4L	YP_009427724.1
		ND4	YP_009427725.1
		ND5	YP_009427726.1
		ND6	YP_009427727.1
		CYTB	YP_009427728.1
Myodes glareolus	447135	ND1	YP_009047872.1
		ND2	YP_009047873.1
		COX1	YP_009047874.1
		COX2	YP_009047875.1
		ATP8	YP_009047876.1
		ATP6	YP_009047877.1
		COX3	YP_009047878.1
		ND3	YP_009047879.1
		ND4L	YP_009047880.1
		ND4	YP_009047881.1
		ND5	YP_009047882.1
		ND6	YP_009047883.1
		CYTB	YP_009047884.1
Myotis lucifugus	59463	ND1	YP_009243533.1
		ND2	YP_009243534.1
		COX1	YP_009243535.1
		COX2	YP_009243536.1
		ATP8	YP_009243537.1
		ATP6	YP_009243538.1
		COX3	YP_009243539.1
		ND3	YP_009243540.1
		ND4L	YP_009243541.1
		ND4	YP_009243542.1
		ND5	YP_009243543.1
		ND6	YP_009243544.1
		CYTB	YP_009243545.1
Naja naja	35670	ND1	YP_001648787.1
		ND2	YP_001648788.1
		COX1	YP_001648789.1
		COX2	YP_001648790.1
		ATP8	YP_001648791.1
		ATP6	YP_001648792.1
		COX3	YP_001648793.1
		ND3	YP_001648794.1
		ND4L	YP_001648795.1
		ND4	YP_001648796.1
		ND5	YP_001648797.1
		ND6	YP_001648798.1
		CYTB	YP_001648799.1
Nannospalax galili	1026970	ND1	YP_007626758.1
		ND2	YP_007626759.1
		COX1	YP_007626760.1
		COX2	YP_007626761.1
		ATP8	YP_007626762.1
		ATP6	YP_007626763.1
		COX3	YP_007626764.1
		ND3	YP_007626765.1
		ND4L	YP_007626766.1
		ND4	YP_007626767.1
		ND5	YP_007626768.1
		ND6	YP_007626769.1
		CYTB	YP_007626770.1
Neoceratodus forsteri	7892	ND1	NP_387472.1
		ND2	NP_387473.1
		COX1	NP_387474.1
		COX2	NP_387475.2
		ATP8	NP_387476.1
		ATP6	NP_387477.1
		COX3	NP_387478.1
		ND3	NP_387479.2
		ND4L	NP_387480.1
		ND4	NP_387481.2
		ND5	NP_387482.1
		ND6	NP_387483.1
		CYTB	NP_387484.2
Octodon degus	10160	ND1	YP_007625549.1
		ND2	YP_007625550.1
		COX1	YP_007625551.1
		COX2	YP_007625552.1
		ATP8	YP_007625553.1
		ATP6	YP_007625554.1
		COX3	YP_007625555.1
		ND3	YP_007625556.1
		ND4L	YP_007625557.1
		ND4	YP_007625558.1
		ND5	YP_007625559.1
		ND6	YP_007625560.1
		CYTB	YP_007625561.1
Ondatra zibethicus	10060	ND1	YP_009433770.1
		ND2	YP_009433771.1
		COX1	YP_009433772.1
		COX2	YP_009433773.1
		ATP8	YP_009433774.1
		ATP6	YP_009433775.1
		COX3	YP_009433776.1
		ND3	YP_009433777.1
		ND4L	YP_009433778.1
		ND4	YP_009433779.1
		ND5	YP_009433780.1
		ND6	YP_009433781.1
		CYTB	YP_009433782.1
Ornithorhynchus anatinus	9258	ND1	NP_008043.1
		ND2	NP_008044.1
		COX1	NP_008045.1
		COX2	NP_008046.1
		ATP8	NP_008047.1
		ATP6	NP_008048.1
		COX3	NP_008049.1
		ND3	NP_008050.1
		ND4L	NP_008051.1
		ND4	NP_008052.2
		ND5	NP_008053.1
		ND6	NP_008054.1
		CYTB	NP_008055.1
Peromyscus maniculatus bairdii	230844	ND1	YP_009538416.1
		ND2	YP_009538417.1
		COX1	YP_009538418.1
		COX2	YP_009538419.1
		ATP8	YP_009538420.1
		ATP6	YP_009538421.1
		COX3	YP_009538422.1
		ND3	YP_009538423.1
		ND4L	YP_009538424.1
		ND4	YP_009538425.1
		ND5	YP_009538426.1
		ND6	YP_009538427.1
		CYTB	YP_009538428.1
Petromyzon marinus	7757	CYTB	NP_008147.1
		ND1	NP_008148.1
		ND2	NP_008149.1
		COX1	NP_008150.1
		COX2	NP_008151.1
		ATP8	NP_008152.1
		ATP6	NP_008153.2
		COX3	NP_008154.1
		ND3	NP_008155.1
		ND4L	NP_008156.1
		ND4	NP_008157.1
		ND5	NP_008158.1
		ND6	NP_008159.1
Phodopus sungorus	10044	ND1	YP_009655122.1
		ND2	YP_009655123.1
		COX1	YP_009655124.1
		COX2	YP_009655125.1
		ATP8	YP_009655126.1
		ATP6	YP_009655127.1
		COX3	YP_009655128.1
		ND3	YP_009655129.1
		ND4L	YP_009655130.1
		ND4	YP_009655131.1
		ND5	YP_009655132.1
		ND6	YP_009655133.1
		CYTB	YP_009655134.1
Psammomys obesus	48139	ND1	YP_009479742.1
		ND2	YP_009479743.1
		COX1	YP_009479744.1
		COX2	YP_009479745.1
		ATP8	YP_009479746.1
		ATP6	YP_009479747.1
		COX3	YP_009479748.1
		ND3	YP_009479749.1
		ND4L	YP_009479750.1
		ND4	YP_009479751.1
		ND5	YP_009479752.1
		ND6	YP_009479753.1
		CYTB	YP_009479754.1
Python bivittatus	176946	ND1	YP_008083599.1
		ND2	YP_008083600.1
		COX1	YP_008083601.1
		COX2	YP_008083602.1
		ATP8	YP_008083603.1
		ATP6	YP_008083604.1
		COX3	YP_008083605.1
		ND3	YP_008083606.1
		ND4L	YP_008083607.1
		ND4	YP_008083608.1
		ND5	YP_008083609.1
		ND6	YP_008083610.1
		CYTB	YP_008083611.1
Rattus norvegicus	10116	ND1	YP_665629.1
		ND2	YP_665630.1
		COX1	YP_665631.1
		COX2	YP_665632.1
		ATP8	YP_665633.1
		ATP6	YP_665634.1
		COX3	YP_665635.1
		ND3	YP_665636.1
		ND4L	YP_665637.1
		ND4	YP_665638.1
		ND5	YP_665639.1
		ND6	YP_665640.1
		CYTB	YP_665641.1
Rattus rattus	10117	ND1	YP_002791016.1
		ND2	YP_002791017.1
		COX1	YP_002791018.1
		COX2	YP_002791019.1
		ATP8	YP_002791020.1
		ATP6	YP_002791021.1
		COX3	YP_002791022.1
		ND3	YP_002791023.1
		ND4L	YP_002791024.1
		ND4	YP_002791025.1
		ND5	YP_002791026.1
		ND6	YP_002791027.1
		CYTB	YP_002791028.1
Rhizomys pruinosus	53275	ND1	YP_008083586.1
		ND2	YP_008083587.1
		COX1	YP_008083588.1
		COX2	YP_008083589.1
		ATP8	YP_008083590.1
		ATP6	YP_008083591.1
		COX3	YP_008083592.1
		ND3	YP_008083593.1
		ND4L	YP_008083594.1
		ND4	YP_008083595.1
		ND5	YP_008083596.1
		ND6	YP_008083597.1
		CYTB	YP_008083598.1
Sarcophilus harrisii	9305	ND1	YP_006883654.1
		ND2	YP_006883655.1
		COX1	YP_006883656.1
		COX2	YP_006883657.1
		ATP8	YP_006883658.1
		ATP6	YP_006883659.1
		COX3	YP_006883660.1
		ND3	YP_006883661.1
		ND4L	YP_006883662.1
		ND4	YP_006883663.1
		ND5	YP_006883664.1
		ND6	YP_006883665.1
		CYTB	YP_006883666.1
Sciurus vulgaris	55149	ND1	NP_059567.1
		ND2	NP_059568.1
		COX1	NP_059569.1
		COX2	NP_059570.1
		ATP8	NP_059571.1
		ATP6	NP_059572.1
		COX3	NP_059573.1
		ND3	NP_059574.1
		ND4L	NP_059575.1
		ND4	NP_059576.1
		ND5	NP_059577.1
		ND6	NP_059578.1
		CYTB	NP_059579.1
Sigmodon hispidus	42415	ND1	YP_009413187.1
		ND2	YP_009413188.1
		COX1	YP_009413189.1
		COX2	YP_009413190.1
		ATP8	YP_009413191.1
		ATP6	YP_009413192.1
		COX3	YP_009413193.1
		ND3	YP_009413194.1
		ND4L	YP_009413195.1
		ND4	YP_009413196.1
		ND5	YP_009413197.1
		ND6	YP_009413198.1
		CYTB	YP_009413199.1
Spermophilus dauricus	99837	ND1	YP_009145326.1
		ND2	YP_009145327.1
		COX1	YP_009145328.1
		COX2	YP_009145329.1
		ATP8	YP_009145330.1
		ATP6	YP_009145331.1
		COX3	YP_009145332.1
		ND3	YP_009145333.1
		ND4L	YP_009145334.1
		ND4	YP_009145335.1
		ND5	YP_009145336.1
		ND6	YP_009145337.1
		CYTB	YP_009145338.1
Tachyglossus aculeatus	9261	ND1	NP_542230.1
		ND2	NP_542231.1
		COX1	NP_542232.1
		COX2	NP_542233.1
		ATP8	NP_542234.1
		ATP6	NP_542235.1
		COX3	NP_542236.1
		ND3	NP_542237.1
		ND4L	NP_542238.1
		ND4	NP_542239.1
		ND5	NP_542240.1
		ND6	NP_542241.1
		CYTB	NP_542242.1
Taeniopygia guttata	59729	ND1	YP_514819.1
		ND2	YP_514820.1
		COX1	YP_514821.1
		COX2	YP_514822.1
		ATP8	YP_514823.1
		ATP6	YP_514824.1
		COX3	YP_514825.1
		ND3	YP_514826.1
		ND4L	YP_514827.1
		ND4	YP_514828.1
		ND5	YP_514829.1
		ND6	YP_514831.1
		CYTB	YP_514830.1
Takifugu rubripes	31033	ND1	NP_694915.1
		ND2	NP_694916.1
		COX1	NP_694917.1
		COX2	NP_694918.1
		ATP8	NP_694919.1
		ATP6	NP_694920.1
		COX3	NP_694921.1
		ND3	NP_694922.1
		ND4L	NP_694923.1
		ND4	NP_694924.1
		ND5	NP_694925.1
		ND6	NP_694926.1
		CYTB	NP_694927.1
Thryonomys swinderianus	10169	ND1	NP_075395.1
		ND2	NP_075396.1
		COX1	NP_075397.1
		COX2	NP_075398.1
		ATP8	NP_075399.1
		ATP6	NP_075400.1
		COX3	NP_075401.1
		ND3	NP_075402.1
		ND4L	NP_075403.1
		ND4	NP_075404.1
		ND5	NP_075405.1
		ND6	NP_075406.1
		CYTB	NP_075407.1
Thylacinus cynocephalus	9275	ND1	YP_002519807.1
		ND2	YP_002519808.1
		COX1	YP_002519809.1
		COX2	YP_002519810.1
		ATP8	YP_002519811.1
		ATP6	YP_002519812.1
		COX3	YP_002519813.1
		ND3	YP_002519814.1
		ND4L	YP_002519815.1
		ND4	YP_002519816.1
		ND5	YP_002519817.1
		ND6	YP_002519818.1
		CYTB	YP_002519819.1
Tympanoctomys barrerae	61882	ND1	YP_007627251.1
		ND2	YP_007627252.1
		COX1	YP_007627253.1
		COX2	YP_007627254.1
		ATP8	YP_007627255.1
		ATP6	YP_007627256.1
		COX3	YP_007627257.1
		ND3	YP_007627258.1
		ND4L	YP_007627259.1
		ND4	YP_007627260.1
		ND5	YP_007627261.1
		ND6	YP_007627262.1
		CYTB	YP_007627263.1
Xenopus tropicalis	8364	ND1	YP_203370.1
		ND2	YP_203371.1
		COX1	YP_203372.1
		COX2	YP_203373.1
		ATP8	YP_203374.1
		ATP6	YP_203375.1
		COX3	YP_203376.1
		ND3	YP_203377.1
		ND4L	YP_203378.1
		ND4	YP_203379.1
		ND5	YP_203380.1
		ND6	YP_203381.1
		CYTB	YP_203382.1
